# Supplementary material for: Comparative Genomic Analyses of the Genus Nesterenkonia Unravels the Genomic Adaptation to Polar Extreme Environments
Source: Microorganisms. 2022 Jan 21;10(2):233. doi: 10.3390/microorganisms10020233 (PMC8875376; doi:10.3390/microorganisms10020233)
Supplement: Supplementary file 1 [file microorganisms-10-00233-s001.zip]

Archive with 1 entries (1 files):
- microorganisms-1535599-supplementary.pdf
